# Supplementary material for: Cosplicing network analysis of mammalian brain RNA-Seq data utilizing WGCNA and Mantel correlations
Source: Front Genet. 2015 May 13;6:174. doi: 10.3389/fgene.2015.00174 (PMC4429622; doi:10.3389/fgene.2015.00174)
Supplement: Supplemental Table1 — Gene Ontology annotations for unique coexpression, unique cosplicing, and dual hubs. [file Table1.XLSX]

## Sheet: Supp Table 1 Hubs GO annotation
Supplemental Table 1
Co-splicing hubs GO annotations
coexpression hubs line 248		, dual hubs line 369
GOBPID	Pvalue	OddsRatio	ExpCount	Count	Size	Term
GO:0048731	7.87e-10	2.11044	66.0995	113	1276	system development
GO:0022008	2.02e-09	2.6588	26.3673	59	509	neurogenesis
GO:0071842	2.49e-07	1.83323	77.2369	118	1491	cellular component organization at cellular level
GO:0032990	5.94e-06	2.56208	15.0744	34	291	cell part morphogenesis
GO:0009653	6.01e-06	2.13869	27.1	51	541	anatomical structure morphogenesis
GO:0022604	6.88e-06	3.12326	8.85816	24	171	regulation of cell morphogenesis
GO:0060284	7.74e-06	2.60755	13.9348	32	269	regulation of cell development
GO:0048812	1.36e-05	2.71556	11.7073	28	226	neuron projection morphogenesis
GO:0050793	2.56e-05	2.30758	17.5344	36	349	regulation of developmental process
GO:0003008	3.6e-05	1.97667	28.8538	51	557	system process
GO:0006793	5.51e-05	1.75493	46.1039	72	890	phosphorus metabolic process
GO:0018107	6.6e-05	6.22584	1.86488	9	36	peptidyl-threonine phosphorylation
GO:0032869	7.57e-05	4.4153	3.26353	12	63	cellular response to insulin stimulus
GO:0051239	7.88e-05	1.80016	38.4372	62	742	regulation of multicellular organismal process
GO:0065007	8.92e-05	1.49652	180.064	216	3476	biological regulation
GO:0048869	0.000100015	2.04211	22.4398	41	483	cellular developmental process
GO:0045664	0.000129648	2.53823	10.5676	24	204	regulation of neuron differentiation
GO:0032879	0.000134562	1.81985	33.516	55	647	regulation of localization
GO:0048468	0.000159994	2.15701	16.9583	33	347	cell development
GO:0007215	0.000168897	6.21171	1.65767	8	32	glutamate receptor signaling pathway
GO:0048667	0.000176683	2.42925	11.4483	25	221	cell morphogenesis involved in neuron differentiation
GO:0043434	0.000193876	3.46306	4.66219	14	90	response to peptide hormone stimulus
GO:0007009	0.000196971	4.67323	2.59011	10	50	plasma membrane organization
GO:2000310	0.000218985	24.656	0.362615	4	7	regulation of N-methyl-D-aspartate selective glutamate receptor activity
GO:0051960	0.000232014	2.33634	12.3297	26	240	regulation of nervous system development
GO:0007267	0.000329345	2.0601	17.6127	33	340	cell-cell signaling
GO:0030182	0.000352273	2.40208	10.6012	23	215	neuron differentiation
GO:0006464	0.000403421	1.56293	62.0589	87	1198	cellular protein modification process
GO:0051716	0.000467667	1.47684	93.7618	122	1810	cellular response to stimulus
GO:0042490	0.000518414	7.42366	1.08784	6	21	mechanoreceptor differentiation
GO:0051290	0.000530578	55.344	0.207208	3	4	protein heterotetramerization
GO:0043412	0.000627301	1.53344	63.7684	88	1231	macromolecule modification
GO:0034765	0.000680916	2.76142	6.47526	16	125	regulation of ion transmembrane transport
GO:0050773	0.0006824	15.0448	0.458804	4	9	regulation of dendrite development
GO:0016310	0.000765435	1.66166	37.5565	57	725	phosphorylation
GO:0022898	0.000794445	3.80989	3.05632	10	59	regulation of transmembrane transporter activity
GO:0032870	0.000815683	2.81777	5.95724	15	115	cellular response to hormone stimulus
GO:0031344	0.000901079	3.23418	4.21273	12	83	regulation of cell projection organization
GO:0006811	0.000903739	1.8264	23.2591	39	449	ion transport
GO:0050790	0.000937496	1.65916	36.2097	55	699	regulation of catalytic activity
GO:0051235	0.000966031	3.20796	4.24777	12	82	maintenance of location
GO:0006814	0.00107782	3.16232	4.29958	12	83	sodium ion transport
GO:0051046	0.00121007	2.37215	8.80636	19	170	regulation of secretion
GO:0050808	0.00121965	3.31489	3.78155	11	73	synapse organization
GO:0019226	0.00122416	1.97759	15.9551	29	308	transmission of nerve impulse
GO:0032507	0.00123625	3.90017	2.69371	9	52	maintenance of protein location in cell
GO:0097105	0.00127543	27.668	0.259011	3	5	presynaptic membrane assembly
GO:0070588	0.00142256	3.81098	2.74551	9	53	calcium ion transmembrane transport
GO:0031346	0.00147945	3.03279	4.45498	12	86	positive regulation of cell projection organization
GO:0044093	0.00153337	1.73095	26.3155	42	508	positive regulation of molecular function
GO:0023052	0.00155763	1.48489	65.8064	88	1327	signaling
GO:0009887	0.00157688	2.02065	13.9866	26	270	organ morphogenesis
GO:0051968	0.00174847	10.5607	0.569823	4	11	positive regulation of synaptic transmission
GO:0060119	0.00174847	10.5607	0.569823	4	11	inner ear receptor cell development
GO:0007155	0.00180262	1.85845	18.6488	32	360	cell adhesion
GO:0048814	0.00180438	4.64353	1.81307	7	35	regulation of dendrite morphogenesis
GO:0048522	0.00183083	1.48137	62.4592	84	1238	positive regulation of cellular process
GO:0048469	0.0019183	4.02162	2.33109	8	45	cell maturation
GO:0032501	0.00213911	1.59193	39.4821	57	860	multicellular organismal process
GO:0007010	0.00238231	1.98298	13.6585	25	270	cytoskeleton organization
GO:0031175	0.00238804	2.83938	4.70231	12	95	neuron projection development
GO:0045745	0.00245301	18.4427	0.310813	3	6	positive regulation of G-protein coupled receptor protein signaling pathway
GO:0090077	0.00245301	18.4427	0.310813	3	6	foam cell differentiation
GO:0000226	0.00247088	2.4023	7.3041	16	141	microtubule cytoskeleton organization
GO:0072393	0.00265062	Inf	0.103098	2	2	microtubule anchoring at microtubule organizing center
GO:0035408	0.00267673	Inf	0.103604	2	2	histone H3-T6 phosphorylation
GO:0038165	0.00267673	Inf	0.103604	2	2	oncostatin-M-mediated signaling pathway
GO:0048861	0.00267673	Inf	0.103604	2	2	leukemia inhibitory factor signaling pathway
GO:0060267	0.00267673	Inf	0.103604	2	2	positive regulation of respiratory burst
GO:0060748	0.00267673	Inf	0.103604	2	2	tertiary branching involved in mammary gland duct morphogenesis
GO:0072385	0.00267673	Inf	0.103604	2	2	minus-end-directed organelle transport along microtubule
GO:2000344	0.00267673	Inf	0.103604	2	2	positive regulation of acrosome reaction
GO:0009719	0.00276636	2.0202	12.3289	23	238	response to endogenous stimulus
GO:0030029	0.00276636	2.0202	12.3289	23	238	actin filament-based process
GO:0010628	0.00285754	1.69815	24.7614	39	478	positive regulation of gene expression
GO:0007611	0.00290995	2.76786	4.8176	12	93	learning or memory
GO:0051254	0.00302777	1.70349	24.0362	38	464	positive regulation of RNA metabolic process
GO:0035556	0.00316889	1.55002	39.0588	56	754	intracellular signal transduction
GO:0007601	0.00319297	4.8359	1.50226	6	29	visual perception
GO:0051050	0.00328835	2.06097	11.0338	21	213	positive regulation of transport
GO:0051094	0.00344757	1.92111	14.0384	25	271	positive regulation of developmental process
GO:0055085	0.00400189	1.68324	23.6218	37	456	transmembrane transport
GO:0007600	0.00407257	2.42557	6.31986	14	122	sensory perception
GO:0043933	0.00409437	1.65776	25.2794	39	488	macromolecular complex subunit organization
GO:0030100	0.00412543	2.95721	3.78155	10	73	regulation of endocytosis
GO:0051924	0.00432039	3.15969	3.21173	9	62	regulation of calcium ion transport
GO:0009966	0.00451154	1.53713	37.1478	53	729	regulation of signal transduction
GO:0001959	0.00468565	7.3893	0.72523	4	14	regulation of cytokine-mediated signaling pathway
GO:0070838	0.00468858	2.30219	7.09689	15	137	divalent metal ion transport
GO:0007154	0.00480806	1.49925	44.3355	61	910	cell communication
GO:0045937	0.00497486	1.94561	12.1735	22	235	positive regulation of phosphate metabolic process
GO:0001934	0.00506311	1.97618	11.4483	21	221	positive regulation of protein phosphorylation
GO:0051173	0.00506974	1.61396	27.2479	41	526	positive regulation of nitrogen compound metabolic process
GO:0045944	0.00509535	1.81042	16.0069	27	309	positive regulation of transcription from RNA polymerase II promoter
GO:0050803	0.00534297	4.27605	1.65767	6	32	regulation of synapse structure and activity
GO:0035335	0.00549991	3.30282	2.74551	8	53	peptidyl-tyrosine dephosphorylation
GO:0046626	0.00563437	5.13926	1.19145	5	23	regulation of insulin receptor signaling pathway
GO:0043087	0.00569435	2.12508	8.65095	17	167	regulation of GTPase activity
GO:1900542	0.00569866	1.9893	10.8266	20	209	regulation of purine nucleotide metabolic process
GO:0031328	0.00577586	1.59976	27.4551	41	530	positive regulation of cellular biosynthetic process
GO:0016050	0.0061728	3.23055	2.79731	8	54	vesicle organization
GO:0010646	0.00623604	1.53749	33.4642	48	646	regulation of cell communication
GO:0032148	0.00635358	11.0624	0.414417	3	8	activation of protein kinase B activity
GO:0016043	0.0067652	2.27375	6.69341	14	153	cellular component organization
GO:0032940	0.00700819	1.88174	12.5361	22	242	secretion by cell
GO:0072657	0.00725705	2.8852	3.47074	9	67	protein localization to membrane
GO:0010745	0.00775425	36.7979	0.155406	2	3	negative regulation of macrophage derived foam cell differentiation
GO:0031585	0.00775425	36.7979	0.155406	2	3	regulation of inositol 1
GO:0034454	0.00775425	36.7979	0.155406	2	3	microtubule anchoring at centrosome
GO:0050882	0.00775425	36.7979	0.155406	2	3	voluntary musculoskeletal movement
GO:0061072	0.00775425	36.7979	0.155406	2	3	iris morphogenesis
GO:0070120	0.00775425	36.7979	0.155406	2	3	ciliary neurotrophic factor-mediated signaling pathway
GO:0097091	0.00775425	36.7979	0.155406	2	3	synaptic vesicle clustering
GO:0097104	0.00775425	36.7979	0.155406	2	3	postsynaptic membrane assembly
GO:0006809	0.00784702	6.15597	0.828834	4	16	nitric oxide biosynthetic process
GO:0007519	0.00793594	2.65877	4.14417	10	80	skeletal muscle tissue development
GO:0051247	0.00797446	1.723	17.3537	28	335	positive regulation of protein metabolic process
GO:0016044	0.00824589	2.3863	5.47479	12	108	cellular membrane organization
GO:0040012	0.00832841	1.9481	10.464	19	202	regulation of locomotion
GO:0046578	0.00850944	2.0795	8.28834	16	160	regulation of Ras protein signal transduction
GO:0007026	0.0091677	9.21733	0.466219	3	9	negative regulation of microtubule depolymerization
GO:0007166	0.00942082	1.48604	35.956	50	706	cell surface receptor signaling pathway
GO:0050801	0.00970221	1.77175	14.4528	24	279	ion homeostasis
GO:0045921	0.00984942	5.68161	0.880636	4	17	positive regulation of exocytosis
GO:0051963	0.00984942	5.68161	0.880636	4	17	regulation of synapse assembly
GO:0060998	0.00984942	5.68161	0.880636	4	17	regulation of dendritic spine development
GOCCID	Pvalue	OddsRatio	ExpCount	Count	Size	Term
GO:0043005	9.62e-12	3.05443	24.3676	61	477	neuron projection
GO:0042995	3.7e-10	2.44757	38.416	78	752	cell projection
GO:0045202	2.76e-09	3.01931	18.0841	46	354	synapse
GO:0005856	8.89e-09	2.2198	43.3712	81	849	cytoskeleton
GO:0030425	1.25e-08	3.21278	13.9973	38	274	dendrite
GO:0044463	1.3e-08	2.88598	18.3395	45	359	cell projection part
GO:0044430	3.02e-08	2.41848	29.0163	60	568	cytoskeletal part
GO:0014069	6.32e-08	5.33209	4.49548	19	88	postsynaptic density
GO:0044327	6.32e-08	5.33209	4.49548	19	88	dendritic spine head
GO:0044456	1.02e-07	3.14349	12.6691	34	248	synapse part
GO:0005886	3.89e-07	1.83309	72.694	112	1423	plasma membrane
GO:0071944	4.02e-07	1.82096	75.2994	115	1474	cell periphery
GO:0030426	1.18e-06	5.43256	3.47378	15	68	growth cone
GO:0030427	1.18e-06	5.43256	3.47378	15	68	site of polarized growth
GO:0043025	1.74e-06	2.93983	11.7496	30	230	neuronal cell body
GO:0044297	2.67e-06	2.81428	12.618	31	247	cell body
GO:0043197	3.96e-06	3.71545	6.33455	20	124	dendritic spine
GO:0044309	3.96e-06	3.71545	6.33455	20	124	neuron spine
GO:0043228	7.45e-06	1.70466	74.4309	109	1457	non-membrane-bounded organelle
GO:0043232	7.45e-06	1.70466	74.4309	109	1457	intracellular non-membrane-bounded organelle
GO:0030054	1.66e-05	2.24861	19.9743	40	391	cell junction
GO:0033267	4.73e-05	3.43312	5.72153	17	112	axon part
GO:0097060	6.83e-05	3.06954	7.04974	19	138	synaptic membrane
GO:0030424	7.25e-05	2.58807	10.83	25	212	axon
GO:0005874	9.01e-05	2.73733	9.04205	22	177	microtubule
GO:0001750	0.000462329	10.4441	0.715191	5	14	photoreceptor outer segment
GO:0044459	0.000672155	1.72836	31.6216	50	619	plasma membrane part
GO:0045211	0.000775873	2.83117	5.92587	15	116	postsynaptic membrane
GO:0044306	0.00148119	3.78108	2.75859	9	54	neuron projection terminus
GO:0043235	0.00169299	3.69835	2.80968	9	55	receptor complex
GO:0016020	0.00173555	1.37019	156.065	184	3055	membrane
GO:0008328	0.00217266	6.70932	0.970616	5	19	ionotropic glutamate receptor complex
GO:0032281	0.00235647	18.7154	0.30651	3	6	alpha-amino-3-hydroxy-5-methyl-4-isoxazolepropionic acid selective glutamate receptor complex
GO:0043195	0.00246697	5.13137	1.43038	6	28	terminal button
GO:0005887	0.0024813	2.07551	11.4941	22	225	integral to plasma membrane
GO:0015629	0.00254465	2.25951	8.68446	18	170	actin cytoskeleton
GO:0015630	0.00341877	1.74176	20.996	34	411	microtubule cytoskeleton
GO:0031226	0.00598422	1.91036	12.3626	22	242	intrinsic to plasma membrane
GO:0072372	0.00725225	3.46732	2.29883	7	45	primary cilium
GO:0009986	0.007779	2.00292	9.65507	18	189	cell surface
GO:0042641	0.00786391	3.88888	1.78798	6	35	actomyosin
GO:0043198	0.00786391	3.88888	1.78798	6	35	dendritic shaft
GO:0031410	0.00869001	1.66267	19.8721	31	389	cytoplasmic vesicle
GOMFID	Pvalue	OddsRatio	ExpCount	Count	Size	Term
GO:0019899	3.13e-07	2.171	34.7	65	667	enzyme binding
GO:0005515	4.72e-07	1.69492	153.679	200	2954	protein binding
GO:0008289	7.13e-07	2.72443	15.6592	37	301	lipid binding
GO:0005543	9.94e-07	2.97396	12.0696	31	232	phospholipid binding
GO:0005488	4.18e-06	1.72392	249.039	288	4787	binding
GO:0035091	5.16e-06	4.43444	4.37001	16	84	phosphatidylinositol binding
GO:0031267	1.12e-05	4.12765	4.63013	16	89	small GTPase binding
GO:0017016	1.25e-05	4.33898	4.16191	15	80	Ras GTPase binding
GO:0008092	3.77e-05	2.25785	17.8442	36	343	cytoskeletal protein binding
GO:0051020	5.73e-05	3.53861	5.25442	16	101	GTPase binding
GO:0004674	0.000123003	2.40011	12.5378	27	241	protein serine/threonine kinase activity
GO:0003779	0.000149871	2.63331	9.36431	22	180	actin binding
GO:0004871	0.000154306	2.10938	18.3644	35	353	signal transducer activity
GO:0060089	0.000154306	2.10938	18.3644	35	353	molecular transducer activity
GO:0005516	0.000202364	3.44832	4.68215	14	90	calmodulin binding
GO:0017048	0.000339123	5.49524	1.82084	8	35	Rho GTPase binding
GO:0004672	0.000376771	2.09378	16.2835	31	313	protein kinase activity
GO:0004872	0.000393882	2.14495	14.8788	29	286	receptor activity
GO:0004971	0.00053729	55.0997	0.208096	3	4	alpha-amino-3-hydroxy-5-methyl-4-isoxazole propionate selective glutamate receptor activity
GO:0016773	0.000644581	1.95271	19.0408	34	366	phosphotransferase activity
GO:0022836	0.000650956	2.7755	6.45097	16	124	gated channel activity
GO:0005262	0.00104718	4.49213	2.13298	8	41	calcium channel activity
GO:0038023	0.00112154	2.14619	12.2256	24	235	signaling receptor activity
GO:0072509	0.00122182	3.57301	3.22548	10	62	divalent inorganic cation transmembrane transporter activity
GO:0005245	0.00136478	7.6818	0.884407	5	17	voltage-gated calcium channel activity
GO:0005102	0.00142703	1.78998	23.0466	38	443	receptor binding
GO:0016301	0.00162462	1.78928	22.4223	37	431	kinase activity
GO:0005158	0.00181	7.08985	0.936431	5	18	insulin receptor binding
GO:0019904	0.00206046	1.88078	17.2719	30	332	protein domain specific binding
GO:0005127	0.00269963	Inf	0.104048	2	2	ciliary neurotrophic factor receptor binding
GO:0005220	0.00269963	Inf	0.104048	2	2	inositol 1
GO:0035403	0.00269963	Inf	0.104048	2	2	histone kinase activity (H3-T6 specific)
GO:0004888	0.00323657	2.10658	10.3007	20	198	transmembrane signaling receptor activity
GO:0035639	0.00325976	1.50445	46.8736	65	901	purine ribonucleoside triphosphate binding
GO:0005216	0.00337104	2.25397	8.21978	17	158	ion channel activity
GO:0022838	0.00359966	2.23776	8.2718	17	159	substrate-specific channel activity
GO:0008509	0.00391145	3.52485	2.6012	8	50	anion transmembrane transporter activity
GO:0015085	0.00391145	3.52485	2.6012	8	50	calcium ion transmembrane transporter activity
GO:0015924	0.00417866	13.7689	0.364167	3	7	mannosyl-oligosaccharide mannosidase activity
GO:0015276	0.00443411	3.44237	2.65322	8	51	ligand-gated ion channel activity
GO:0022834	0.00443411	3.44237	2.65322	8	51	ligand-gated channel activity
GO:0015267	0.00494346	2.16003	8.53192	17	164	channel activity
GO:0022803	0.00494346	2.16003	8.53192	17	164	passive transmembrane transporter activity
GO:0022892	0.00514577	1.70518	20.7575	33	399	substrate-specific transporter activity
GO:0005524	0.00519743	1.51338	39.122	55	752	ATP binding
GO:0016791	0.00521294	2.27325	7.1793	15	138	phosphatase activity
GO:0022857	0.00528277	1.73191	19.1968	31	369	transmembrane transporter activity
GO:0032555	0.00532378	1.46634	47.862	65	920	purine ribonucleotide binding
GO:0032553	0.00545826	1.46438	47.914	65	921	ribonucleotide binding
GO:0005215	0.00548593	1.64663	24.0871	37	463	transporter activity
GO:0030695	0.00558566	1.95755	11.5493	21	222	GTPase regulator activity
GO:0017076	0.00587942	1.45853	48.0701	65	924	purine nucleotide binding
GO:0004559	0.00642968	11.0135	0.416191	3	8	alpha-mannosidase activity
GO:0015923	0.00642968	11.0135	0.416191	3	8	mannosidase activity
GO:0035173	0.00642968	11.0135	0.416191	3	8	histone kinase activity
GO:0046873	0.0069731	2.13089	8.11573	16	156	metal ion transmembrane transporter activity
GO:0004725	0.00707841	3.14754	2.86132	8	55	protein tyrosine phosphatase activity
GO:0002162	0.00781942	36.6344	0.156072	2	3	dystroglycan binding
GO:0004726	0.00781942	36.6344	0.156072	2	3	non-membrane spanning protein tyrosine phosphatase activity
GO:0004897	0.00781942	36.6344	0.156072	2	3	ciliary neurotrophic factor receptor activity
GO:0008332	0.00781942	36.6344	0.156072	2	3	low voltage-gated calcium channel activity
GO:0035184	0.00781942	36.6344	0.156072	2	3	histone threonine kinase activity
GO:0005085	0.00789291	2.51927	4.7862	11	92	guanyl-nucleotide exchange factor activity
GO:0032559	0.00817999	1.47324	40.0064	55	769	adenyl ribonucleotide binding
GO:0060589	0.00830545	1.88034	11.9655	21	230	nucleoside-triphosphatase regulator activity
GO:0030554	0.00883414	1.46636	40.1625	55	772	adenyl nucleotide binding
GO:0019901	0.00884508	1.83901	12.7979	22	246	protein kinase binding
GO:0001190	0.00927597	9.17655	0.468215	3	9	RNA polymerase II transcription factor binding transcription factor activity involved in positive regulation of transcription
GO:0005217	0.00927597	9.17655	0.468215	3	9	intracellular ligand-gated ion channel activity
GO:0015278	0.00927597	9.17655	0.468215	3	9	calcium-release channel activity
GO:0015075	0.00933527	1.75676	15.191	25	292	ion transmembrane transporter activity
Co-expression hubs GO annotations
GOBPID	Pvalue	OddsRatio	ExpCount	Count	Size	Term
GO:0022900	1.21556e-19	19.0035	2.54324	25	53	electron transport chain
GO:0015992	6.56298e-08	7.82766	2.44621	14	50	proton transport
GO:0015986	4.93148e-06	23.7094	0.538166	6	11	ATP synthesis coupled proton transport
GO:0006412	3.41025e-05	2.47181	13.6189	30	282	translation
GO:0006119	4.05333e-05	9.89429	1.02741	7	21	oxidative phosphorylation
GO:0009206	0.000113411	6.60554	1.56557	8	32	purine ribonucleoside triphosphate biosynthetic process
GO:0009142	0.000223089	5.86904	1.71235	8	35	nucleoside triphosphate biosynthetic process
GO:0009152	0.000319713	4.82502	2.25051	9	46	purine ribonucleotide biosynthetic process
GO:0010388	0.000337123	19.6487	0.391394	4	8	cullin deneddylation
GO:0006120	0.000447764	58.8051	0.195697	3	4	mitochondrial electron transport
GO:0015980	0.000811026	3.27195	4.15856	12	85	energy derivation by oxidation of organic compounds
GO:0072522	0.000901996	3.22726	4.20748	12	86	purine-containing compound biosynthetic process
GO:0010952	0.00133193	4.27662	2.20159	8	45	positive regulation of peptidase activity
GO:0009165	0.00217201	2.87355	4.6478	12	95	nucleotide biosynthetic process
GO:0022904	0.00221835	6.61318	0.970794	5	20	respiratory electron transport chain
GO:0006414	0.00239564	5.14084	1.4188	6	29	translational elongation
GO:2001056	0.00291114	4.18606	1.95697	7	40	positive regulation of cysteine-type endopeptidase activity
GO:0006919	0.00403829	4.54569	1.56557	6	32	activation of cysteine-type endopeptidase activity involved in apoptotic process
GO:0090407	0.00463285	2.58904	5.08812	12	104	organophosphate biosynthetic process
GO:0034654	0.00500707	2.56082	5.13704	12	105	nucleobase-containing compound biosynthetic process
GO:0021554	0.00540958	11.7542	0.391394	3	8	optic nerve development
GO:0051152	0.00692926	39.093	0.146773	2	3	positive regulation of smooth muscle cell differentiation
GO:0042775	0.00765265	9.87607	0.436857	3	9	mitochondrial ATP synthesis coupled electron transport
GOCCID	Pvalue	OddsRatio	ExpCount	Count	Size	Term
GO:0070469	6.86259e-28	39.88	2.19437	29	44	respiratory chain
GO:0044429	1.73457e-23	5.30461	18.0038	69	361	mitochondrial part
GO:0005746	1.379e-22	34.8555	1.89513	24	38	mitochondrial respiratory chain
GO:0044455	6.41184e-22	13.4366	4.18924	33	84	mitochondrial membrane part
GO:0005743	6.85431e-22	6.75397	10.6726	51	214	mitochondrial inner membrane
GO:0005739	1.43433e-21	3.45504	43.8374	110	879	mitochondrion
GO:0019866	1.16926e-20	6.24329	11.3209	51	227	organelle inner membrane
GO:0005740	8.43911e-20	5.25723	14.6125	57	293	mitochondrial envelope
GO:0005747	2.81008e-19	36.561	1.54603	20	31	mitochondrial respiratory chain complex I
GO:0030964	2.81008e-19	36.561	1.54603	20	31	NADH dehydrogenase complex
GO:0045271	2.81008e-19	36.561	1.54603	20	31	respiratory chain complex I
GO:0031966	3.57898e-19	5.24733	14.0639	55	282	mitochondrial membrane
GO:0031975	5.61639e-15	3.73352	20.6969	61	415	envelope
GO:0031967	1.06642e-14	3.71569	20.3976	60	409	organelle envelope
GO:0005840	7.04066e-14	7.5117	5.18668	28	104	ribosome
GO:0031090	1.3167e-13	2.90629	34.9602	81	701	organelle membrane
GO:0032991	2.3936e-13	2.25757	94.3577	157	1892	macromolecular complex
GO:0044444	2.87629e-12	2.10324	143.631	208	2880	cytoplasmic part
GO:0044391	1.28322e-11	9.98718	2.8427	19	57	ribosomal subunit
GO:0044446	2.79597e-09	1.90345	113.558	166	2277	intracellular organelle part
GO:0030529	9.57455e-09	3.13995	15.0613	40	302	ribonucleoprotein complex
GO:0044422	1.02609e-08	1.85664	115.404	166	2314	organelle part
GO:0022626	1.61013e-08	14.3684	1.29667	11	26	cytosolic ribosome
GO:0043229	2.28916e-08	1.95026	239.086	287	4794	intracellular organelle
GO:0043226	2.4316e-08	1.94786	239.186	287	4796	organelle
GO:0045259	8.19257e-08	25.9411	0.698207	8	14	proton-transporting ATP synthase complex
GO:0015934	1.40716e-07	10.7687	1.54603	11	31	large ribosomal subunit
GO:0043231	1.70438e-07	1.79766	217.342	264	4358	intracellular membrane-bounded organelle
GO:0043227	1.90539e-07	1.79347	217.541	264	4362	membrane-bounded organelle
GO:0044424	2.34974e-07	1.99305	270.605	311	5426	intracellular part
GO:0045263	3.80317e-07	58.0797	0.398976	6	8	proton-transporting ATP synthase complex
GO:0005753	4.62556e-07	27.1669	0.598463	7	12	mitochondrial proton-transporting ATP synthase complex
GO:0022625	9.59387e-07	22.6359	0.648335	7	13	cytosolic large ribosomal subunit
GO:0033177	9.59387e-07	22.6359	0.648335	7	13	proton-transporting two-sector ATPase complex
GO:0005622	9.83937e-07	1.96355	278.984	316	5594	intracellular
GO:0043234	1.7119e-06	1.74997	80.0944	118	1606	protein complex
GO:0000276	1.72997e-06	96.5479	0.299232	5	6	mitochondrial proton-transporting ATP synthase complex
GO:0000313	3.34198e-06	7.1689	2.04475	11	41	organellar ribosome
GO:0005761	3.34198e-06	7.1689	2.04475	11	41	mitochondrial ribosome
GO:0016469	3.64509e-06	9.73823	1.34654	9	27	proton-transporting two-sector ATPase complex
GO:0005737	4.1888e-06	1.65823	213.851	255	4288	cytoplasm
GO:0044445	6.39479e-06	4.61158	3.93988	15	79	cytosolic part
GO:0015935	2.5094e-05	8.63229	1.29667	8	26	small ribosomal subunit
GO:0000502	2.956e-05	6.09115	2.09462	10	42	proteasome complex
GO:0005759	0.000234765	3.38299	4.73784	14	95	mitochondrial matrix
GO:0044464	0.000375795	1.68687	299.78	324	6011	cell part
GO:0005623	0.000473831	1.67154	300.279	324	6021	cell
GO:0005839	0.0010055	12.8288	0.49872	4	10	proteasome core complex
GO:0008180	0.0010055	12.8288	0.49872	4	10	signalosome
GO:0022627	0.0015183	10.9945	0.548591	4	11	cytosolic small ribosomal subunit
GO:0045273	0.00248082	Inf	0.0997439	2	2	respiratory chain complex II
GO:0045281	0.00248082	Inf	0.0997439	2	2	succinate dehydrogenase complex
GO:0000314	0.00303807	8.54888	0.648335	4	13	organellar small ribosomal subunit
GO:0005763	0.00303807	8.54888	0.648335	4	13	mitochondrial small ribosomal subunit
GO:0005852	0.00303807	8.54888	0.648335	4	13	eukaryotic translation initiation factor 3 complex
GO:0000315	0.00863256	5.91509	0.847823	4	17	organellar large ribosomal subunit
GO:0005762	0.00863256	5.91509	0.847823	4	17	mitochondrial large ribosomal subunit
GOMFID	Pvalue	OddsRatio	ExpCount	Count	Size	Term
GO:0015078	3.1751e-12	13.7842	2.06232	17	42	hydrogen ion transmembrane transporter activity
GO:0003735	7.58664e-12	9.48809	3.09348	20	63	structural constituent of ribosome
GO:0008121	2.7783e-07	Inf	0.245514	5	5	ubiquinol-cytochrome-c reductase activity
GO:0016679	2.7783e-07	Inf	0.245514	5	5	oxidoreductase activity
GO:0016681	2.7783e-07	Inf	0.245514	5	5	oxidoreductase activity
GO:0008137	2.84466e-07	19.7913	0.785645	8	16	NADH dehydrogenase (ubiquinone) activity
GO:0050136	2.84466e-07	19.7913	0.785645	8	16	NADH dehydrogenase (quinone) activity
GO:0003954	5.1446e-07	17.5897	0.834748	8	17	NADH dehydrogenase activity
GO:0016655	8.86643e-07	15.8284	0.88385	8	18	oxidoreductase activity
GO:0005198	1.30987e-06	3.59529	7.51273	23	153	structural molecule activity
GO:0016651	1.75592e-06	9.02995	1.57129	10	32	oxidoreductase activity
GO:0051537	2.38691e-06	29.5331	0.491028	6	10	2 iron
GO:0016491	3.3595e-06	2.68329	14.0434	33	286	oxidoreductase activity
GO:0009055	1.1546e-05	8.10333	1.52219	9	31	electron carrier activity
GO:0004129	1.37513e-05	32.7251	0.392822	5	8	cytochrome-c oxidase activity
GO:0015002	1.37513e-05	32.7251	0.392822	5	8	heme-copper terminal oxidase activity
GO:0016675	1.37513e-05	32.7251	0.392822	5	8	oxidoreductase activity
GO:0016676	1.37513e-05	32.7251	0.392822	5	8	oxidoreductase activity
GO:0015077	2.09723e-05	3.38448	6.48157	19	132	monovalent inorganic cation transmembrane transporter activity
GO:0004298	0.000165068	14.0168	0.589234	5	12	threonine-type endopeptidase activity
GO:0070003	0.000165068	14.0168	0.589234	5	12	threonine-type peptidase activity
GO:0051536	0.000395893	6.26616	1.42398	7	29	iron-sulfur cluster binding
GO:0051540	0.000395893	6.26616	1.42398	7	29	metal cluster binding
GO:0000104	0.000452584	58.5857	0.196411	3	4	succinate dehydrogenase activity
GO:0003723	0.00157358	1.8241	20.8196	35	424	RNA binding
GO:0008312	0.00240459	Inf	0.0982056	2	2	7S RNA binding
GO:0022890	0.00286192	2.17802	9.47684	19	193	inorganic cation transmembrane transporter activity
GO:0051920	0.00354375	14.64	0.34372	3	7	peroxiredoxin activity
GO:0016504	0.0050668	7.11123	0.736542	4	15	peptidase activator activity
GO:0016209	0.00544231	5.15502	1.17847	5	24	antioxidant activity
GO:0008656	0.0054649	11.7103	0.392822	3	8	cysteine-type endopeptidase activator activity involved in apoptotic process
GO:0004601	0.00649797	6.51767	0.785645	4	16	peroxidase activity
GO:0016684	0.00649797	6.51767	0.785645	4	16	oxidoreductase activity
GO:0003899	0.00817371	6.01543	0.834748	4	17	DNA-directed RNA polymerase activity
GO:0034062	0.00817371	6.01543	0.834748	4	17	RNA polymerase activity
Coexpression and Cosplicing Hubs GO annotation
GOBPID	Pvalue	OddsRatio	ExpCount	Count	Size	Term
GO:0032501	2.646e-11	1.77614	180.958	255	2109	multicellular organismal process
GO:0065007	1.28243e-09	1.65353	316.87	389	3693	biological regulation
GO:0023052	6.7429e-09	1.67401	159.25	221	1856	signaling
GO:0035637	1.19824e-07	2.29798	30.889	61	360	multicellular organismal signaling
GO:0009790	1.8303e-07	2.73745	18.2287	42	217	embryo development
GO:0016568	2.46179e-07	2.59992	20.393	45	240	chromatin modification
GO:0051276	2.57368e-07	2.2228	32.2619	62	376	chromosome organization
GO:0022008	4.35895e-07	1.9404	50.1088	85	584	neurogenesis
GO:0048858	6.65657e-07	2.26352	28.0575	55	327	cell projection morphogenesis
GO:0051171	8.70518e-07	1.58869	130.334	179	1519	regulation of nitrogen compound metabolic process
GO:0045935	1.00849e-06	1.91555	48.736	82	568	positive regulation of nucleobase-containing compound metabolic process
GO:0000904	2.06724e-06	2.23847	26.1699	51	305	cell morphogenesis involved in differentiation
GO:0016458	2.73716e-06	6.47031	2.97651	13	35	gene silencing
GO:0019438	3.06317e-06	1.56732	121.154	166	1412	aromatic compound biosynthetic process
GO:0010604	3.24084e-06	1.70117	73.7904	111	860	positive regulation of macromolecule metabolic process
GO:2001141	4.18621e-06	1.58882	105.881	148	1234	regulation of RNA biosynthetic process
GO:1901362	5.27075e-06	1.5456	123.985	168	1445	organic cyclic compound biosynthetic process
GO:0018130	5.54231e-06	1.54848	121.411	165	1415	heterocycle biosynthetic process
GO:0009891	5.78759e-06	1.81461	50.8811	82	593	positive regulation of biosynthetic process
GO:0031175	7.24158e-06	2.26351	22.2522	44	263	neuron projection development
GO:0044271	1.01248e-05	1.52746	122.612	165	1429	cellular nitrogen compound biosynthetic process
GO:0007420	1.54605e-05	3.46272	7.08917	20	85	brain development
GO:0010468	2.11285e-05	1.55172	100.36	138	1215	regulation of gene expression
GO:0048522	2.13334e-05	1.50111	124.157	165	1447	positive regulation of cellular process
GO:0009887	2.48281e-05	2.09608	24.797	46	289	organ morphogenesis
GO:0090304	4.3937e-05	1.44085	154.96	197	1806	nucleic acid metabolic process
GO:0007165	4.60458e-05	1.51785	103.73	140	1246	signal transduction
GO:0080090	4.71561e-05	1.43038	164.398	207	1916	regulation of primary metabolic process
GO:0030182	5.53023e-05	2.11068	21.8952	41	261	neuron differentiation
GO:0007626	6.06112e-05	2.81913	9.60991	23	112	locomotory behavior
GO:0030900	7.47303e-05	4.32944	3.89405	13	46	forebrain development
GO:0007411	7.85188e-05	3.26026	6.69262	18	78	axon guidance
GO:2000112	0.000105706	1.556	76.4041	107	924	regulation of cellular macromolecule biosynthetic process
GO:0016573	0.00010944	3.29571	6.2636	17	73	histone acetylation
GO:0042391	0.000120736	2.24827	16.1309	32	188	regulation of membrane potential
GO:0072359	0.000135255	1.87451	29.602	50	345	circulatory system development
GO:0006304	0.000138542	6.06479	2.14507	9	25	DNA modification
GO:0007507	0.000156904	2.55154	10.8492	24	128	heart development
GO:0044057	0.000174377	2.02266	21.5365	39	251	regulation of system process
GO:0022037	0.000174394	3.90683	4.20434	13	49	metencephalon development
GO:0006475	0.00018545	3.12674	6.52101	17	76	internal protein amino acid acetylation
GO:0006342	0.000190301	8.3679	1.37284	7	16	chromatin silencing
GO:0051969	0.000196552	2.40498	12.3556	26	144	regulation of transmission of nerve impulse
GO:0032989	0.000197334	1.69616	42.8156	66	499	cellular component morphogenesis
GO:0051179	0.000198397	1.37501	180.357	220	2102	localization
GO:0021702	0.000205928	17.8903	0.686422	5	8	cerebellar Purkinje cell differentiation
GO:0070588	0.000224588	4.43154	3.23939	11	38	calcium ion transmembrane transport
GO:0031324	0.000226287	1.59923	56.2866	82	656	negative regulation of cellular metabolic process
GO:0035278	0.000250339	42.8815	0.429014	4	5	negative regulation of translation involved in gene silencing by miRNA
GO:0045974	0.000250339	42.8815	0.429014	4	5	regulation of translation
GO:0050808	0.000251959	2.9166	7.29324	18	85	synapse organization
GO:0009890	0.000264248	1.68892	41.6144	64	485	negative regulation of biosynthetic process
GO:0035194	0.000299734	7.53	1.45865	7	17	posttranscriptional gene silencing by RNA
GO:0006611	0.000301972	4.69038	2.83149	10	33	protein export from nucleus
GO:0001764	0.000305758	3.24936	5.57718	15	65	neuron migration
GO:0019722	0.000306076	4.24173	3.34631	11	39	calcium-mediated signaling
GO:0007275	0.000356947	1.46501	92.1516	122	1158	multicellular organismal development
GO:0010608	0.000404036	2.05226	17.9328	33	209	posttranscriptional regulation of gene expression
GO:0006928	0.000421244	1.61854	47.2773	70	551	cellular component movement
GO:0021692	0.000430655	13.4157	0.772225	5	9	cerebellar Purkinje cell layer morphogenesis
GO:0016043	0.000465273	1.52115	69.0693	95	872	cellular component organization
GO:0032535	0.000541306	2.41662	10.3821	22	121	regulation of cellular component size
GO:0036211	0.000580326	1.40985	107.339	138	1251	protein modification process
GO:0007399	0.000592119	2.02333	17.56	32	218	nervous system development
GO:0044763	0.000594743	1.39309	179.483	212	2386	single-organism cellular process
GO:0043200	0.000597686	5.38235	2.05927	8	24	response to amino acid stimulus
GO:0034765	0.000609812	2.33858	11.1544	23	130	regulation of ion transmembrane transport
GO:0017148	0.000616417	3.82954	3.60372	11	42	negative regulation of translation
GO:0051960	0.000623642	1.81728	25.9982	43	303	regulation of nervous system development
GO:0070816	0.000628973	Inf	0.257408	3	3	phosphorylation of RNA polymerase II C-terminal domain
GO:0034504	0.000681505	2.31658	11.2402	23	131	protein localization to nucleus
GO:0018193	0.000691819	1.76923	28.4865	46	332	peptidyl-amino acid modification
GO:0060213	0.000699913	21.4376	0.514817	4	6	positive regulation of nuclear-transcribed mRNA poly(A) tail shortening
GO:1900153	0.000699913	21.4376	0.514817	4	6	positive regulation of nuclear-transcribed mRNA catabolic process
GO:0048167	0.000710913	2.95177	6.0062	15	70	regulation of synaptic plasticity
GO:0032259	0.00076495	2.34449	10.6395	22	124	methylation
GO:0034968	0.000942938	3.59638	3.77532	11	44	histone lysine methylation
GO:0048869	0.000953659	1.49142	65.0569	89	789	cellular developmental process
GO:0045944	0.000958796	1.73716	28.9181	46	338	positive regulation of transcription from RNA polymerase II promoter
GO:0006306	0.000971405	7.19427	1.28167	6	15	DNA methylation
GO:0051169	0.00100962	2.08629	14.4149	27	168	nuclear transport
GO:0060537	0.00100962	2.08629	14.4149	27	168	muscle tissue development
GO:0060284	0.00103791	1.74055	28.2291	45	329	regulation of cell development
GO:0044744	0.00105888	2.45332	8.83769	19	103	protein targeting to nucleus
GO:0051170	0.00105888	2.45332	8.83769	19	103	nuclear import
GO:0032320	0.00120407	3.23856	4.46175	12	52	positive regulation of Ras GTPase activity
GO:0007409	0.00128818	3.01968	5.08752	13	61	axonogenesis
GO:0048519	0.00132969	1.41354	87.9149	114	1058	negative regulation of biological process
GO:0051130	0.00141287	1.74412	26.2557	42	306	positive regulation of cellular component organization
GO:0050905	0.00142395	2.98759	5.14817	13	60	neuromuscular process
GO:0018394	0.00145999	2.7125	6.41673	15	75	peptidyl-lysine acetylation
GO:0007610	0.00146288	1.86058	20.0402	34	236	behavior
GO:0045773	0.00147505	6.44406	1.37284	6	16	positive regulation of axon extension
GO:0048009	0.00147505	6.44406	1.37284	6	16	insulin-like growth factor receptor signaling pathway
GO:1990138	0.00159625	3.59224	3.43211	10	40	neuron projection extension
GO:0048638	0.00167102	2.92491	5.23397	13	61	regulation of developmental growth
GO:0023051	0.0017051	1.53255	48.0695	68	579	regulation of signaling
GO:0007269	0.00170768	3.08343	4.63335	12	54	neurotransmitter secretion
GO:0070838	0.00173036	2.1355	12.0124	23	140	divalent metal ion transport
GO:0045664	0.00174609	1.83809	20.2495	34	236	regulation of neuron differentiation
GO:0051101	0.00176396	3.87631	2.9173	9	34	regulation of DNA binding
GO:0016482	0.00176521	1.67718	29.7736	46	347	cytoplasmic transport
GO:0032411	0.00179736	5.0163	1.88766	7	22	positive regulation of transporter activity
GO:0016570	0.00185858	2.31591	9.24533	19	110	histone modification
GO:0048738	0.00195254	2.8648	5.31977	13	62	cardiac muscle tissue development
GO:0010646	0.00198915	1.52597	47.5029	67	574	regulation of cell communication
GO:0043009	0.00202335	2.51068	7.27207	16	87	chordate embryonic development
GO:0007517	0.00209212	2.02816	13.6426	25	159	muscle organ development
GO:0043902	0.00211614	5.85737	1.45865	6	17	positive regulation of multi-organism process
GO:0031344	0.00214946	1.88952	17.418	30	203	regulation of cell projection organization
GO:0035116	0.00217576	7.66275	1.02963	5	12	embryonic hindlimb morphogenesis
GO:0048265	0.00217576	7.66275	1.02963	5	12	response to pain
GO:0086065	0.00217576	7.66275	1.02963	5	12	cell communication involved in cardiac conduction
GO:0003222	0.00235469	32.1104	0.343211	3	4	ventricular trabecula myocardium morphogenesis
GO:0010216	0.00235469	32.1104	0.343211	3	4	maintenance of DNA methylation
GO:0010424	0.00235469	32.1104	0.343211	3	4	DNA methylation on cytosine within a CG sequence
GO:0031054	0.00235469	32.1104	0.343211	3	4	pre-miRNA processing
GO:0045618	0.00235469	32.1104	0.343211	3	4	positive regulation of keratinocyte differentiation
GO:0045945	0.00235469	32.1104	0.343211	3	4	positive regulation of transcription from RNA polymerase III promoter
GO:0070544	0.00235469	32.1104	0.343211	3	4	histone H3-K36 demethylation
GO:0008542	0.00237486	4.09781	2.48828	8	29	visual learning
GO:0040011	0.00253359	1.54113	41.9576	60	489	locomotion
GO:0040029	0.00261125	3.08016	4.24038	11	50	regulation of gene expression
GO:0071805	0.00277693	2.87659	4.89076	12	57	potassium ion transmembrane transport
GO:0048585	0.0027827	1.59103	34.5785	51	403	negative regulation of response to stimulus
GO:0014808	0.00283874	10.7156	0.686422	4	8	release of sequestered calcium ion into cytosol by sarcoplasmic reticulum
GO:0061013	0.00283874	10.7156	0.686422	4	8	regulation of mRNA catabolic process
GO:0006812	0.00292401	1.60994	32.1761	48	375	cation transport
GO:0071229	0.00294697	5.36846	1.54445	6	18	cellular response to acid
GO:0045893	0.0029674	2.06858	11.7698	22	142	positive regulation of transcription
GO:0006813	0.00298575	2.40293	7.55065	16	88	potassium ion transport
GO:0043543	0.0029962	2.32822	8.23707	17	96	protein acylation
GO:0002027	0.00299967	3.91097	2.57408	8	30	regulation of heart rate
GO:0007218	0.00313563	4.42484	2.05927	7	24	neuropeptide signaling pathway
GO:0031503	0.00313563	4.42484	2.05927	7	24	protein complex localization
GO:0031645	0.00313563	4.42484	2.05927	7	24	negative regulation of neurological system process
GO:0050792	0.00313563	4.42484	2.05927	7	24	regulation of viral process
GO:0060840	0.00313563	4.42484	2.05927	7	24	artery development
GO:0044260	0.00327255	1.26046	250.287	283	2917	cellular macromolecule metabolic process
GO:0021697	0.00328844	6.70392	1.11544	5	13	cerebellar cortex formation
GO:0001701	0.0035977	1.96363	13.4377	24	158	in utero embryonic development
GO:0009605	0.00374278	1.59421	31.747	47	370	response to external stimulus
GO:0042306	0.00375286	2.75336	5.06237	12	59	regulation of protein import into nucleus
GO:0006366	0.00389799	2.25507	8.43066	17	103	transcription from RNA polymerase II promoter
GO:0010648	0.00394479	1.58904	31.8328	47	371	negative regulation of cell communication
GO:0019098	0.00395628	2.89122	4.46175	11	52	reproductive behavior
GO:0051649	0.0039884	1.38793	73.4472	95	856	establishment of localization in cell
GO:0007156	0.00402255	3.33967	3.26051	9	38	homophilic cell adhesion
GO:0061008	0.00402255	3.33967	3.26051	9	38	hepaticobiliary system development
GO:0061387	0.00402255	3.33967	3.26051	9	38	regulation of extent of cell growth
GO:0007017	0.00403816	1.74543	20.5069	33	239	microtubule-based process
GO:0019058	0.00403858	4.1784	2.14507	7	25	viral infectious cycle
GO:0021510	0.00403858	4.1784	2.14507	7	25	spinal cord development
GO:0021587	0.00403858	4.1784	2.14507	7	25	cerebellum morphogenesis
GO:0006338	0.0040659	3.07678	3.86113	10	45	chromatin remodeling
GO:0050877	0.00413961	1.56879	33.576	49	399	neurological system process
GO:0050770	0.00415805	2.4778	6.43521	14	75	regulation of axonogenesis
GO:0051146	0.00418374	2.08297	10.6395	20	124	striated muscle cell differentiation
GO:0035264	0.00422356	2.38285	7.12163	15	83	multicellular organism growth
GO:0008104	0.00431703	1.43756	55.961	75	667	protein localization
GO:0019439	0.00450402	1.5608	33.7205	49	393	aromatic compound catabolic process
GO:0016358	0.00450928	2.16381	9.2667	18	108	dendrite development
GO:0048583	0.00451915	1.43526	56.0877	75	672	regulation of response to stimulus
GO:0006401	0.00457715	2.55	5.83459	13	68	RNA catabolic process
GO:0007270	0.00457715	2.55	5.83459	13	68	neuron-neuron synaptic transmission
GO:0019228	0.00457715	2.55	5.83459	13	68	regulation of action potential in neuron
GO:0021537	0.00463289	2.21469	8.58028	17	100	telencephalon development
GO:0051656	0.00463289	2.21469	8.58028	17	100	establishment of organelle localization
GO:0006935	0.00465249	1.94876	12.9562	23	151	chemotaxis
GO:0007010	0.00474317	1.51701	38.8687	55	453	cytoskeleton organization
GO:0017158	0.00475859	5.95816	1.20124	5	14	regulation of calcium ion-dependent exocytosis
GO:0031440	0.00476521	8.57125	0.772225	4	9	regulation of mRNA 3'-end processing
GO:0033145	0.00476521	8.57125	0.772225	4	9	positive regulation of intracellular steroid hormone receptor signaling pathway
GO:0043087	0.0047853	2.01348	11.4976	21	134	regulation of GTPase activity
GO:0048729	0.00482373	1.79163	17.5896	29	205	tissue morphogenesis
GO:0050794	0.00495401	1.40155	73.9814	94	1027	regulation of cellular process
GO:0051248	0.00498863	1.73309	19.9921	32	233	negative regulation of protein metabolic process
GO:0010522	0.00512551	3.95789	2.23087	7	26	regulation of calcium ion transport into cytosol
GO:0051049	0.00515322	1.55528	33.1174	48	394	regulation of transport
GO:0009967	0.005178	1.55463	33.1226	48	388	positive regulation of signal transduction
GO:0044270	0.00522565	1.54659	33.9779	49	396	cellular nitrogen compound catabolic process
GO:0046700	0.00522565	1.54659	33.9779	49	396	heterocycle catabolic process
GO:0060070	0.0052577	2.24523	7.97966	16	93	canonical Wnt receptor signaling pathway
GO:0032268	0.00526168	1.43979	51.9965	70	606	regulation of cellular protein metabolic process
GO:0043933	0.0053041	1.42541	55.5144	74	647	macromolecular complex subunit organization
GO:0038179	0.00530585	4.60018	1.71606	6	20	neurotrophin signaling pathway
GO:0051480	0.00531262	2.39843	6.60682	14	77	cytosolic calcium ion homeostasis
GO:0045444	0.00535986	2.75593	4.63335	11	54	fat cell differentiation
GO:0010881	0.00551121	16.0528	0.429014	3	5	regulation of cardiac muscle contraction by regulation of the release of sequestered calcium ion
GO:0035357	0.00551121	16.0528	0.429014	3	5	peroxisome proliferator activated receptor signaling pathway
GO:0042403	0.00551121	16.0528	0.429014	3	5	thyroid hormone metabolic process
GO:0045684	0.00551121	16.0528	0.429014	3	5	positive regulation of epidermis development
GO:0051532	0.00551121	16.0528	0.429014	3	5	regulation of NFAT protein import into nucleus
GO:0060073	0.00551121	16.0528	0.429014	3	5	micturition
GO:1902275	0.00564839	2.90961	4.03273	10	47	regulation of chromatin organization
GO:0048598	0.00569956	1.76662	17.7957	29	208	embryonic morphogenesis
GO:0001892	0.0057829	3.12328	3.43211	9	40	embryonic placenta development
GO:0003206	0.0057829	3.12328	3.43211	9	40	cardiac chamber morphogenesis
GO:0055001	0.00595075	2.28115	7.37904	15	86	muscle cell development
GO:2000113	0.00612861	1.53123	34.2596	49	404	negative regulation of cellular macromolecule biosynthetic process
GO:1901699	0.00620471	1.96052	11.755	21	137	cellular response to nitrogen compound
GO:0046903	0.00637345	1.61141	25.9982	39	303	secretion
GO:0030521	0.00641819	3.75944	2.31668	7	27	androgen receptor signaling pathway
GO:0050790	0.00658024	1.40692	56.8873	75	663	regulation of catalytic activity
GO:0030010	0.00660149	2.83262	4.11853	10	48	establishment of cell polarity
GO:0031057	0.00664125	5.36155	1.28704	5	15	negative regulation of histone modification
GO:0051591	0.00664125	5.36155	1.28704	5	15	response to cAMP
GO:0061383	0.00664125	5.36155	1.28704	5	15	trabecula morphogenesis
GO:0032880	0.00667994	1.78224	16.4268	27	192	regulation of protein localization
GO:0006479	0.00668554	2.41703	6.092	13	71	protein methylation
GO:0014902	0.0068994	4.29287	1.80186	6	21	myotube differentiation
GO:0030520	0.0068994	4.29287	1.80186	6	21	intracellular estrogen receptor signaling pathway
GO:0055006	0.0068994	4.29287	1.80186	6	21	cardiac cell development
GO:0017038	0.00694223	2.01496	10.3821	19	121	protein import
GO:0008306	0.00718045	7.21067	0.850575	4	10	associative learning
GO:1901361	0.00730192	1.51436	34.5785	49	403	organic cyclic compound catabolic process
GO:0003213	0.00735155	Inf	0.171606	2	2	cardiac right atrium morphogenesis
GO:0003344	0.00735155	Inf	0.171606	2	2	pericardium morphogenesis
GO:0003348	0.00735155	Inf	0.171606	2	2	cardiac endothelial cell differentiation
GO:0007221	0.00735155	Inf	0.171606	2	2	positive regulation of transcription of Notch receptor target
GO:0018076	0.00735155	Inf	0.171606	2	2	N-terminal peptidyl-lysine acetylation
GO:0021563	0.00735155	Inf	0.171606	2	2	glossopharyngeal nerve development
GO:0021564	0.00735155	Inf	0.171606	2	2	vagus nerve development
GO:0021785	0.00735155	Inf	0.171606	2	2	branchiomotor neuron axon guidance
GO:0032484	0.00735155	Inf	0.171606	2	2	Ral protein signal transduction
GO:0035261	0.00735155	Inf	0.171606	2	2	external genitalia morphogenesis
GO:0035574	0.00735155	Inf	0.171606	2	2	histone H4-K20 demethylation
GO:0044027	0.00735155	Inf	0.171606	2	2	hypermethylation of CpG island
GO:0046832	0.00735155	Inf	0.171606	2	2	negative regulation of RNA export from nucleus
GO:0048682	0.00735155	Inf	0.171606	2	2	sprouting of injured axon
GO:0048690	0.00735155	Inf	0.171606	2	2	regulation of axon extension involved in regeneration
GO:0060178	0.00735155	Inf	0.171606	2	2	regulation of exocyst localization
GO:0070593	0.00735155	Inf	0.171606	2	2	dendrite self-avoidance
GO:0071233	0.00735155	Inf	0.171606	2	2	cellular response to leucine
GO:0071557	0.00735155	Inf	0.171606	2	2	histone H3-K27 demethylation
GO:0086015	0.00735155	Inf	0.171606	2	2	regulation of SA node cell action potential
GO:0090116	0.00735155	Inf	0.171606	2	2	C-5 methylation of cytosine
GO:0090273	0.00735155	Inf	0.171606	2	2	regulation of somatostatin secretion
GO:2001038	0.00735155	Inf	0.171606	2	2	regulation of cellular response to drug
GO:0010656	0.00740822	7.14165	0.858028	4	10	negative regulation of muscle cell apoptotic process
GO:0034605	0.00740822	7.14165	0.858028	4	10	cellular response to heat
GO:0050434	0.00740822	7.14165	0.858028	4	10	positive regulation of viral transcription
GO:0007268	0.00748379	1.74411	17.353	28	205	synaptic transmission
GO:0016049	0.00753758	1.83213	14.2433	24	166	cell growth
GO:0031497	0.00793866	3.57989	2.40248	7	28	chromatin assembly
GO:0007389	0.00805172	1.87594	12.7846	22	149	pattern specification process
GO:0009791	0.00817065	2.57505	4.89076	11	57	post-embryonic development
GO:0035108	0.00817065	2.57505	4.89076	11	57	limb morphogenesis
GO:0000122	0.00827731	1.6369	22.3087	34	260	negative regulation of transcription from RNA polymerase II promoter
GO:0010605	0.00859611	1.48683	36.5978	51	435	negative regulation of macromolecule metabolic process
GO:0032774	0.00869097	2.87432	3.62924	9	46	RNA biosynthetic process
GO:0033121	0.00870022	1.861	12.8704	22	150	regulation of purine nucleotide catabolic process
GO:0050805	0.00881267	4.02397	1.88766	6	22	negative regulation of synaptic transmission
GO:0070509	0.00881267	4.02397	1.88766	6	22	calcium ion import
GO:0051174	0.00889172	1.41075	50.5379	67	589	regulation of phosphorus metabolic process
GO:0023057	0.00899104	1.52121	31.5754	45	368	negative regulation of signaling
GO:0035023	0.00909389	2.1582	7.72225	15	90	regulation of Rho protein signal transduction
GO:0048736	0.00932574	2.51988	4.97656	11	58	appendage development
GO:0072594	0.00940453	1.81828	13.7284	23	160	establishment of protein localization to organelle
GO:0046578	0.00941736	2.21687	7.03927	14	83	regulation of Ras protein signal transduction
GO:0032386	0.00967892	1.98128	9.9635	18	117	regulation of intracellular transport
GO:0031929	0.00970896	3.41667	2.48828	7	29	TOR signaling cascade
GO:0032846	0.00970896	3.41667	2.48828	7	29	positive regulation of homeostatic process
GO:0006140	0.00985581	1.74022	16.1309	26	188	regulation of nucleotide metabolic process
GOCCID	Pvalue	OddsRatio	ExpCount	Count	Size	Term
GO:0097458	1.89256e-08	2.062	51.315	91	593	neuron part
GO:0043005	3.63172e-07	1.99951	45.2576	79	523	neuron projection
GO:0030425	1.23239e-06	2.35162	23.624	48	273	dendrite
GO:0043194	8.52837e-06	18.663	0.951881	7	11	axon initial segment
GO:0005891	1.89409e-05	14.9283	1.03842	7	12	voltage-gated calcium channel complex
GO:0034704	2.92232e-05	8.01402	1.81723	9	21	calcium channel complex
GO:0034703	4.12303e-05	3.82264	5.27861	16	61	cation channel complex
GO:0043025	4.72928e-05	2.15072	21.0279	40	243	neuronal cell body
GO:0005886	5.94575e-05	1.45639	130.84	170	1512	plasma membrane
GO:0044459	6.68185e-05	1.68709	51.8342	79	599	plasma membrane part
GO:0045202	8.81626e-05	1.853	32.9697	55	381	synapse
GO:0005856	9.40193e-05	1.54485	79.4388	111	918	cytoskeleton
GO:0071944	0.000129877	1.42482	135.427	173	1565	cell periphery
GO:0043228	0.000198518	1.41137	134.648	171	1556	non-membrane-bounded organelle
GO:0043232	0.000198518	1.41137	134.648	171	1556	intracellular non-membrane-bounded organelle
GO:0035068	0.000258876	42.4791	0.432673	4	5	micro-ribonucleoprotein complex
GO:0030424	0.000288517	2.02573	19.8164	36	229	axon
GO:0030315	0.000321674	6.09465	1.90376	8	22	T-tubule
GO:0042734	0.000329828	4.20112	3.37485	11	39	presynaptic membrane
GO:0048471	0.000343212	1.94509	22.2394	39	257	perinuclear region of cytoplasm
GO:0014704	0.000394977	5.05632	2.42297	9	28	intercalated disc
GO:0044304	0.000529898	3.9199	3.54792	11	41	main axon
GO:0044297	0.000645012	1.85712	23.7105	40	274	cell body
GO:0016328	0.000702307	6.21377	1.64416	7	19	lateral plasma membrane
GO:0043292	0.00075123	2.81337	6.66317	16	77	contractile fiber
GO:0005901	0.0008224	3.67383	3.72099	11	43	caveola
GO:0044291	0.000910629	4.36491	2.68257	9	31	cell-cell contact zone
GO:0042383	0.000928907	3.16201	4.93247	13	57	sarcolemma
GO:0045121	0.00119822	2.30408	10.2976	21	119	membrane raft
GO:0005634	0.00135294	1.28879	243.855	280	2818	nucleus
GO:0015630	0.00153152	1.58723	40.2386	59	465	microtubule cytoskeleton
GO:0042995	0.00154758	1.43988	72.0833	96	833	cell projection
GO:0014069	0.00181465	2.46325	7.87465	17	91	postsynaptic density
GO:0030018	0.00217005	3.17504	4.15366	11	48	Z disc
GO:0033268	0.0022605	7.59067	1.03842	5	12	node of Ranvier
GO:0044463	0.00230855	1.62394	32.6236	49	377	cell projection part
GO:0030017	0.00245174	2.78013	5.45168	13	63	sarcomere
GO:0031226	0.00258617	1.72791	23.8836	38	276	intrinsic to plasma membrane
GO:0030016	0.00265973	2.62772	6.14396	14	71	myofibril
GO:0033270	0.00293003	10.6151	0.692277	4	8	paranode region of axon
GO:0043234	0.0029446	1.29574	156.368	186	1807	protein complex
GO:0031674	0.00306099	3.01134	4.32673	11	50	I band
GO:0034702	0.00320812	2.19139	9.69188	19	112	ion channel complex
GO:0005874	0.0032842	1.84923	17.1339	29	198	microtubule
GO:0035097	0.00360541	2.93562	4.41327	11	51	histone methyltransferase complex
GO:0034708	0.0042246	2.86361	4.4998	11	52	methyltransferase complex
GO:0031672	0.00491542	8.49088	0.778812	4	9	A band
GO:0044449	0.00492189	2.52553	5.88435	13	68	contractile fiber part
GO:0044456	0.00508234	1.68628	22.4125	35	259	synapse part
GO:0031410	0.00563011	1.50746	38.3348	54	443	cytoplasmic vesicle
GO:0033267	0.00634064	2.03589	10.2976	19	119	axon part
GO:0031982	0.00657116	1.4726	42.0558	58	486	vesicle
GO:0030140	0.00688671	5.31115	1.29802	5	15	trans-Golgi network transport vesicle
GO:0048786	0.00688671	5.31115	1.29802	5	15	presynaptic active zone
GO:0016600	0.00747773	Inf	0.173069	2	2	flotillin complex
GO:0032437	0.00747773	Inf	0.173069	2	2	cuticular plate
GO:0005694	0.00768294	1.57069	27.9507	41	323	chromosome
GO:0000785	0.00769197	1.85572	13.4994	23	156	chromatin
GO:0005887	0.00837234	1.63545	22.3259	34	258	integral to plasma membrane
GO:0012506	0.00860596	2.11249	8.39386	16	97	vesicle membrane
GO:0044428	0.00875846	1.31809	87.3134	108	1009	nuclear part
GO:0030135	0.00928547	1.91306	11.4226	20	132	coated vesicle
GOMFID	Pvalue	OddsRatio	ExpCount	Count	Size	Term
GO:0005515	3.49591e-11	1.72882	275.375	354	3184	protein binding
GO:0015085	2.04412e-06	4.82809	4.7568	17	55	calcium ion transmembrane transporter activity
GO:0030331	2.68307e-06	8.42811	2.16218	11	25	estrogen receptor binding
GO:0042975	3.33663e-06	24.91	0.864872	7	10	peroxisome proliferator activated receptor binding
GO:0035257	4.54687e-06	4.02584	6.05411	19	70	nuclear hormone receptor binding
GO:0042974	5.62477e-06	14.2507	1.21082	8	14	retinoic acid receptor binding
GO:0051427	6.63302e-06	3.72841	6.746	20	78	hormone receptor binding
GO:0005488	8.26662e-06	1.50378	431.225	479	4986	binding
GO:0008134	8.80508e-06	2.29285	21.0164	42	243	transcription factor binding
GO:0046873	9.62213e-06	2.6234	14.2704	32	165	metal ion transmembrane transporter activity
GO:0018024	1.01505e-05	6.93768	2.42164	11	28	histone-lysine N-methyltransferase activity
GO:0035258	1.12645e-05	5.01799	3.80544	14	44	steroid hormone receptor binding
GO:0003712	2.4402e-05	2.33955	17.6434	36	204	transcription cofactor activity
GO:0045322	2.65696e-05	53.2245	0.518923	5	6	unmethylated CpG binding
GO:0003682	3.04781e-05	2.34221	17.1245	35	198	chromatin binding
GO:0016278	3.14433e-05	5.89437	2.6811	11	31	lysine N-methyltransferase activity
GO:0016279	3.14433e-05	5.89437	2.6811	11	31	protein-lysine N-methyltransferase activity
GO:0000989	3.70585e-05	2.25675	18.6812	37	216	transcription factor binding transcription factor activity
GO:0072509	3.76194e-05	3.66273	5.79464	17	67	divalent inorganic cation transmembrane transporter activity
GO:0003677	4.36781e-05	1.62587	67.0276	98	775	DNA binding
GO:0022843	4.62045e-05	3.59037	5.88113	17	68	voltage-gated cation channel activity
GO:0005261	4.86921e-05	2.79379	10.119	24	117	cation channel activity
GO:0005262	7.25259e-05	4.35998	3.89193	13	45	calcium channel activity
GO:0030695	7.4001e-05	2.10079	21.4488	40	248	GTPase regulator activity
GO:0000988	8.25664e-05	2.15755	19.3731	37	224	protein binding transcription factor activity
GO:0042054	8.35062e-05	5.12324	2.94057	11	34	histone methyltransferase activity
GO:0008270	8.60484e-05	1.72711	44.8869	70	519	zinc ion binding
GO:0008331	8.63535e-05	26.6083	0.605411	5	7	high voltage-gated calcium channel activity
GO:0016922	9.56582e-05	7.76727	1.64326	8	19	ligand-dependent nuclear receptor binding
GO:0003713	9.81602e-05	2.64924	10.5514	24	122	transcription coactivator activity
GO:0005102	0.000111932	1.76031	39.6111	63	458	receptor binding
GO:0005083	0.000115296	2.32623	14.7028	30	170	small GTPase regulator activity
GO:0046966	0.000147446	7.11893	1.72974	8	20	thyroid hormone receptor binding
GO:0060589	0.000150677	2.02049	22.1407	40	256	nucleoside-triphosphatase regulator activity
GO:0001076	0.00018872	3.87321	4.23787	13	49	RNA polymerase II transcription factor binding transcription factor activity
GO:0002039	0.000196244	4.53005	3.20003	11	37	p53 binding
GO:0004402	0.000196244	4.53005	3.20003	11	37	histone acetyltransferase activity
GO:0008757	0.000214229	3.57781	4.84328	14	56	S-adenosylmethionine-dependent methyltransferase activity
GO:0005244	0.000237578	2.9357	7.26493	18	84	voltage-gated ion channel activity
GO:0022832	0.000237578	2.9357	7.26493	18	84	voltage-gated channel activity
GO:0030506	0.000239809	10.6539	1.03785	6	12	ankyrin binding
GO:0022890	0.000295867	2.09547	17.6434	33	204	inorganic cation transmembrane transporter activity
GO:0003676	0.000315985	1.43512	106.812	139	1235	nucleic acid binding
GO:0015631	0.000338417	2.45829	10.7244	23	124	tubulin binding
GO:0008017	0.000375796	2.80679	7.52439	18	87	microtubule binding
GO:0008170	0.00041748	4.0596	3.45949	11	40	N-methyltransferase activity
GO:0046965	0.000446992	13.3002	0.778385	5	9	retinoid X receptor binding
GO:0005516	0.00047201	2.65601	8.30277	19	96	calmodulin binding
GO:0005245	0.000477077	6.78551	1.55677	7	18	voltage-gated calcium channel activity
GO:0046914	0.000531275	1.58291	51.0275	74	590	transition metal ion binding
GO:0022836	0.000680155	2.31832	11.2433	23	130	gated channel activity
GO:0022839	0.000680155	2.31832	11.2433	23	130	ion gated channel activity
GO:0008092	0.000696738	1.7075	33.2976	52	385	cytoskeletal protein binding
GO:0001104	0.000697077	4.11162	3.11354	10	36	RNA polymerase II transcription cofactor activity
GO:0008324	0.00089996	1.86848	21.7948	37	252	cation transmembrane transporter activity
GO:0046872	0.000921243	1.35217	141.666	174	1638	metal ion binding
GO:0019904	0.00103997	1.71929	29.8381	47	345	protein domain specific binding
GO:0047485	0.00121954	2.77369	6.31357	15	73	protein N-terminus binding
GO:0005216	0.00122186	2.12359	13.1461	25	152	ion channel activity
GO:0008013	0.00123059	3.46	3.89193	11	45	beta-catenin binding
GO:0005088	0.00127168	2.88542	5.70816	14	66	Ras guanyl-nucleotide exchange factor activity
GO:0022838	0.00134462	2.10668	13.2325	25	153	substrate-specific channel activity
GO:0042800	0.00141492	8.86412	0.951359	5	11	histone methyltransferase activity (H3-K4 specific)
GO:0019899	0.00145001	1.46964	64.087	87	741	enzyme binding
GO:0005085	0.00148352	2.31297	9.77306	20	113	guanyl-nucleotide exchange factor activity
GO:0004386	0.00197107	2.52379	7.26493	16	84	helicase activity
GO:0043169	0.0020172	1.32082	144.001	174	1665	cation binding
GO:0016410	0.00215734	2.98528	4.7568	12	55	N-acyltransferase activity
GO:0017112	0.00220428	5.80687	1.47028	6	17	Rab guanyl-nucleotide exchange factor activity
GO:0008168	0.00229665	2.40025	8.04331	17	93	methyltransferase activity
GO:0001016	0.00241011	31.8333	0.345949	3	4	RNA polymerase III regulatory region DNA binding
GO:0005388	0.00241011	31.8333	0.345949	3	4	calcium-transporting ATPase activity
GO:0051018	0.00250684	4.66154	1.98921	7	23	protein kinase A binding
GO:0008276	0.00257094	3.09392	4.23787	11	49	protein methyltransferase activity
GO:0005509	0.00264521	1.80222	19.9785	33	231	calcium ion binding
GO:0015267	0.00276906	1.98034	13.9244	25	161	channel activity
GO:0022803	0.00276906	1.98034	13.9244	25	161	passive transmembrane transporter activity
GO:0008080	0.00304494	3.01414	4.32436	11	50	N-acetyltransferase activity
GO:0016741	0.00325156	2.30805	8.30277	17	96	transferase activity
GO:0030234	0.00326469	1.55638	37.3625	54	432	enzyme regulator activity
GO:0005096	0.00331584	2.08996	11.1569	21	129	GTPase activator activity
GO:0043167	0.00383933	1.25949	228.499	260	2642	ion binding
GO:0015075	0.00404801	1.63197	27.7624	42	321	ion transmembrane transporter activity
GO:0004888	0.00405195	1.81836	17.3839	29	201	transmembrane signaling receptor activity
GO:0032403	0.00479193	1.70838	21.5353	34	249	protein complex binding
GO:0070577	0.00492458	5.90676	1.21082	5	14	histone acetyl-lysine binding
GO:0043495	0.00563789	15.9143	0.432436	3	5	protein anchor
GO:0051864	0.00563789	15.9143	0.432436	3	5	histone demethylase activity (H3-K36 specific)
GO:0004872	0.00595725	1.6306	25.0813	38	290	receptor activity
GO:0005099	0.00608416	2.56464	5.36221	12	62	Ras GTPase activator activity
GO:0005524	0.00638817	1.37959	66.5952	86	770	ATP binding
GO:0001025	0.00746924	Inf	0.172974	2	2	RNA polymerase III transcription factor binding
GO:0001156	0.00746924	Inf	0.172974	2	2	TFIIIC-class transcription factor binding
GO:0003886	0.00746924	Inf	0.172974	2	2	DNA (cytosine-5-)-methyltransferase activity
GO:0004677	0.00746924	Inf	0.172974	2	2	DNA-dependent protein kinase activity
GO:0009008	0.00746924	Inf	0.172974	2	2	DNA-methyltransferase activity
GO:0017123	0.00746924	Inf	0.172974	2	2	Ral GTPase activator activity
GO:0035575	0.00746924	Inf	0.172974	2	2	histone demethylase activity (H4-K20 specific)
GO:0051718	0.00746924	Inf	0.172974	2	2	DNA (cytosine-5-)-methyltransferase activity
GO:0086080	0.00746924	Inf	0.172974	2	2	protein binding involved in heterotypic cell-cell adhesion
GO:0022892	0.0083654	1.50808	33.9895	48	393	substrate-specific transporter activity
GO:0030554	0.00872171	1.35479	69.1898	88	800	adenyl nucleotide binding
GO:0032559	0.0088369	1.3561	68.3249	87	790	adenyl ribonucleotide binding
